# Supplementary material for: The TaWRKY22–TaCOPT3D Pathway Governs Cadmium Uptake in Wheat
Source: Int J Mol Sci. 2022 Sep 8;23(18):10379. doi: 10.3390/ijms231810379 (PMC9499326; doi:10.3390/ijms231810379)
Supplement: Supplementary file 1 [file ijms-23-10379-s001.zip]

Archive with 4 entries (2 files):
- ijms-1862649-supplementary/
- ijms-1862649-supplementary/ijms-1862649-supplementary/
- ijms-1862649-supplementary/ijms-1862649-supplementary/Supplementary Figure.pdf
- ijms-1862649-supplementary/ijms-1862649-supplementary/Supplementary Table.pdf
